# Supplementary material for: Impact of Season on Chemical Composition of Some Medicinal Plants in Saudi Arabia
Source: Life (Basel). 2025 Feb 21;15(3):336. doi: 10.3390/life15030336 (PMC11943377; doi:10.3390/life15030336)
Supplement: Supplementary file 1 [file life-15-00336-s001.zip]

Archive with 1 entries (1 files):
- life-3428258-supplementary.pdf
